# Supplementary material for: Discovery of microRNA-like Small RNAs in Pathogenic Plant Fungus Verticillium nonalfalfae Using High-Throughput Sequencing and qPCR and RLM-RACE Validation
Source: Int J Mol Sci. 2022 Jan 14;23(2):900. doi: 10.3390/ijms23020900 (PMC8778906; doi:10.3390/ijms23020900)
Supplement: Supplementary file 1 [file ijms-23-00900-s001.zip]

Archive with 1 entries (1 files):
- ijms-1531327-supplementary.pdf
